# Supplementary material for: A Scoping Review to Identify Community- and Societal-Level Strategies Evaluated from 2013 to 2023 for Their Potential Impact on Child Well-Being in the United States
Source: Children (Basel). 2024 Aug 31;11(9):1070. doi: 10.3390/children11091070 (PMC11430804; doi:10.3390/children11091070)
Supplement: Supplementary file 1 [file children-11-01070-s001.zip]

Archive with 1 entries (1 files):
- children-3127301-supplementary.pdf
